# Supplementary material for: On the Efficacy of ZnO Nanostructures against SARS-CoV-2
Source: Int J Mol Sci. 2022 Mar 11;23(6):3040. doi: 10.3390/ijms23063040 (PMC8950216; doi:10.3390/ijms23063040)
Supplement: Supplementary file 1 [file ijms-23-03040-s001.zip]

Archive with 1 entries (1 files):
- ijms-1622845-supplementary.pdf
